# Supplementary material for: Sex Differences in Neuropathy: The Paradigmatic Case of MetFormin
Source: Int J Mol Sci. 2022 Nov 22;23(23):14503. doi: 10.3390/ijms232314503 (PMC9738696; doi:10.3390/ijms232314503)
Supplement: Supplementary file 1 [file ijms-23-14503-s001.zip]

Archive with 1 entries (1 files):
- ijms-2028952-supplementary.pdf
